# Supplementary material for: Safety Monitoring of COVID-19 Vaccines in Persons with Prior SARS-CoV-2 Infection: A European Multi-Country Study
Source: Vaccines (Basel). 2024 Feb 26;12(3):241. doi: 10.3390/vaccines12030241 (PMC10974422; doi:10.3390/vaccines12030241)
Supplement: Supplementary file 1 [file vaccines-12-00241-s001.zip]

Archive with 1 entries (1 files):
- vaccines-2835659-supplementary.pdf
